# Supplementary material for: The Equilibrium Molecular Structure of Cyclic (Alkyl)(Amino) Carbene Copper(I) Chloride via Gas-Phase Electron Diffraction and Quantum Chemical Calculations
Source: Molecules. 2023 Oct 1;28(19):6897. doi: 10.3390/molecules28196897 (PMC10574683; doi:10.3390/molecules28196897)
Supplement: Supplementary file 1 [file molecules-28-06897-s001.zip]

Archive with 1 entries (1 files):
- molecules-2615398-supplementary.pdf
